# Supplementary material for: Ferric Citrate Uptake Is a Virulence Factor in Uropathogenic Escherichia coli
Source: mBio. 2022 May 12;13(3):e01035-22. doi: 10.1128/mbio.01035-22 (PMC9239202; doi:10.1128/mbio.01035-22)
Supplement: TABLE S1 [file mbio.01035-22-s0010.xlsx]

## Sheet: Sheet1
Supplemental Table 1: Strain list of UPEC, fecal and EHEC cohorts
Strain	Strain type	Assembly Accession or BioSample	Collection Date	Isolation Country
562.115	fecal	GCF_001693635.1	2015	Netherlands
E1777	fecal	GCA_000806265.1	2005	Bangladesh
EC_1372	fecal	GCA_015160515.1	2020a	United States
EC_1375	fecal	GCA_015160495.1	2020a	United States
EC_1385	fecal	GCA_015160475.1	2020a	United States
EC_1395	fecal	GCA_015160535.1	2020a	United States
EC_1401	fecal	GCA_015160075.1	2020a	United States
EC_1402	fecal	GCA_015160035.1	2020a	United States
EC_1410	fecal	GCA_015160545.1	2020a	United States
EC_1449	fecal	GCA_015160445.1	2020a	United States
EC_1451	fecal	GCA_015160395.1	2020a	United States
EC_1459	fecal	GCA_015160405.1	2020a	United States
EC_1488	fecal	GCA_015160355.1	2020a	United States
EC_1491	fecal	GCA_015160055.1	2020a	United States
EC_1492	fecal	GCA_015159955.1	2020a	United States
EC_1493	fecal	GCA_015159935.1	2020a	United States
EC_1496	fecal	GCA_015160245.1	2020a	United States
EC_1500	fecal	GCA_015160175.1	2020a	United States
EC_1516	fecal	GCA_015160605.1	2020a	United States
EC_1590	fecal	GCA_015160705.1	2020a	United States
EC_1593	fecal	GCA_015160655.1	2020a	United States
EC_1608	fecal	GCA_015160685.1	2020a	United States
EC_1618	fecal	GCA_015160385.1	2020a	United States
EC_1629	fecal	GCA_015160325.1	2020a	United States
EC_1631	fecal	GCA_015160375.1	2020a	United States
EC_1649	fecal	GCA_015160095.1	2020a	United States
EC_1661	fecal	GCA_015160295.1	2020a	United States
EC_1662	fecal	GCA_015160255.1	2020a	United States
EC_1668	fecal	GCA_015160015.1	2020a	United States
EC_1741	fecal	GCA_015160235.1	2020a	United States
EC_1751	fecal	GCA_015160665.1	2020a	United States
EC_1752	fecal	GCA_015160635.1	2020a	United States
EC_1753	fecal	GCA_015160105.1	2020a	United States
EC_1763	fecal	GCA_015160575.1	2020a	United States
EC_550	fecal	GCA_015160735.1	2020a	United States
EC_566	fecal	GCA_015160795.1	2020a	United States
EC1_474	fecal	GCA_015160085.1	2020a	United States
562.517	fecal	GCA_902505105.1	2000	Sweden
562.517	fecal	GCA_902505145.1	2000	Sweden
562.517	fecal	GCA_902505155.1	2000	Sweden
562.517	fecal	GCA_902505165.1	2000	Sweden
562.517	fecal	GCA_902505195.1	2000	Sweden
562.517	fecal	GCA_902505215.1	2000	Sweden
562.517	fecal	GCA_902505225.1	2000	Sweden
562.517	fecal	GCA_902505255.1	2000	Sweden
562.517	fecal	GCA_902505265.1	2000	Sweden
562.517	fecal	GCA_902505285.1	2000	Sweden
562.517	fecal	GCA_902505305.1	2000	Sweden
562.517	fecal	GCA_902505315.1	2000	Sweden
562.517	fecal	GCA_902505325.1	2000	Sweden
562.517	fecal	GCA_902505355.1	2000	Sweden
562.517	fecal	GCA_902505365.1	1984	Pakistan
562.517	fecal	GCA_902505375.1	1984	Pakistan
562.517	fecal	GCA_902505385.1	1984	Pakistan
562.517	fecal	GCA_902505455.1	1984	Pakistan
562.517	fecal	GCA_902505495.1	1984	Pakistan
562.517	fecal	GCA_902505505.1	1984	Pakistan
31111	fecal	GCF_001641865.1	2016	Vietnam
31122	fecal	GCF_001641875.1	2016	Vietnam
32111	fecal	GCF_001641935.1	2016	Vietnam
32122	fecal	GCF_001641845.1	2016	Vietnam
1001275B_160808_E2	fecal	GCA_015552285.1	2016	United States
1001311H_170123_E2	fecal	GCA_015553995.1	2017	United States
3c112	fecal	GCF_001641955.1	2016	Vietnam
CEREMI_E1	fecal	GCA_900536505.1	2006	France
CEREMI_E11	fecal	GCA_900536555.1	2006	France
CEREMI_E12	fecal	GCA_900536515.1	2006	France
CEREMI_E14	fecal	GCA_900536565.1	2006	France
CEREMI_E15	fecal	GCA_900536575.1	2006	France
CEREMI_E16	fecal	GCA_900536545.1	2006	France
CEREMI_E18	fecal	GCA_900536535.1	2006	France
CEREMI_E19	fecal	GCA_900536495.1	2006	France
CEREMI_E2	fecal	GCA_900536525.1	2006	France
CEREMI_E21	fecal	GCA_900536485.1	2006	France
CEREMI_E22	fecal	GCA_900536615.1	2006	France
CEREMI_E25	fecal	GCA_900536585.1	2006	France
CEREMI_E30	fecal	GCA_900536605.1	2006	France
CEREMI_E32	fecal	GCA_900536595.1	2006	France
CS01	fecal	GCA_000740545.1	2013	United States
CS02	fecal	GCA_000740555.1	2013	United States
CS03	fecal	GCA_000740625.1	2013	United States
E007h	fecal	GCA_009394515.1	2015	China
E2265	fecal	GCA_000806255.1	2006	Bangladesh
Fec6	fecal	GCA_009497145.1	1999	Germany
J1101004_170508_E4	fecal	GCA_015556015.1	2017	United States
M1/5	fecal	GCA_013390265.1	1994	Germany
MRV-15/00236	fecal	GCA_003027325.1	2016	Germany
MRV-16/00378	fecal	GCA_003027235.1	2016	Austria
MRV-16/00457	fecal	GCA_003027335.1	2016	Austria
MRV-16/00466	fecal	GCA_003027215.1	2016	Austria
MRV-16/00472	fecal	GCA_003027185.1	2016	Austria
MRV-16/00605	fecal	GCA_003027175.1	2016	Austria
MVAST5635	fecal	GCA_013423645.1	2017	United States
NCCP15657	fecal	GCA_000258785.1	2005	South Korea
NCCP15658	fecal	GCA_000260475.1	2004	South Korea
TN1	fecal	GCF_001641925.1	2016	Vietnam
536	UPEC	GCA_000013305.1	1982	Germany
852	UPEC	GCF_001555495.1	2011	Germany
972	UPEC	GCF_001555635.1	2011	Germany
1011	UPEC	GCF_001647335.1	2011	Germany
1019	UPEC	GCF_001647315.1	2011	Germany
1039	UPEC	GCF_001647325.1	2011	Germany
1087	UPEC	GCF_001647345.1	2011	Germany
1223	UPEC	GCF_001647395.1	2011	Germany
1351	UPEC	GCF_001647405.1	2011	Germany
1366	UPEC	GCF_001561045.1	2011	Germany
1369	UPEC	GCF_001561025.1	2011	Germany
1380	UPEC	GCF_001561035.1	2011	Germany
1389	UPEC	GCF_001561095.1	2011	Germany
1402	UPEC	GCF_001561015.1	2011	Germany
2999	UPEC	GCF_001561195.1	2011	Germany
3019	UPEC	GCF_001561175.1	2011	Germany
3020	UPEC	GCF_001561205.1	2011	Germany
3134	UPEC	GCF_001561215.1	2011	Germany
3140	UPEC	GCF_001561115.1	2011	Germany
ATCC 700415	UPEC	GCA_003491265.1	1992	United States
B150	UPEC	GCF_001561765.1	2012	United Kingdom
BH100	UPEC	GCA_002859105.1	1974	Brazil
BH100L	UPEC	GCA_002887715.1	1974	Brazil
BH100N	UPEC	GCA_002900305.1	1974	Brazil
CFT073	UPEC	GCA_000007445.1	1990	United States
EC193	UPEC	GCA_002507495.1	2014	China
F11	UPEC	GCA_000167835.1	1991	United States
HM1	UPEC	SAMN22785448	2012	United States
HM14	UPEC	SAMN22785452	2012	United States
HM17	UPEC	SAMN22785453	2012	United States
HM3	UPEC	SAMN22785449	2012	United States
HM43	UPEC	SAMN22785455	2012	United States
HM54	UPEC	SAMN22785456	2012	United States
HM56	UPEC	SAMN22785457	2012	United States
HM57	UPEC	SAMN22785458	2012	United States
HM6	UPEC	SAMN22785450	2012	United States
HM66	UPEC	SAMN22785460	2012	United States
HM68	UPEC	SAMN22785461	2012	United States
HM7	UPEC	SAMN22785451	2012	United States
HM86	UPEC	SAMN22785462	2012	United States
IAI39	UPEC	GCA_000026345.1	1980s	France
J09	UPEC	GCF_001637895.1	2011	China
KL53	UPEC	GCA_002494365.1	1990	Slovakia
KOEGE 131 (358a)	UPEC	GCA_000459935.1	2006	Denmark
KOEGE 3 (4a)	UPEC	GCA_000459555.1	2005	Denmark
KOEGE 30 (63a)	UPEC	GCA_000459615.1	2006	Denmark
KOEGE 32 (66a)	UPEC	GCA_000459635.1	2006	Denmark
KOEGE 33 (68a)	UPEC	GCA_000459655.1	2006	Denmark
KOEGE 40 (102a)	UPEC	GCA_000459675.1	2006	Denmark
KOEGE 43 (105a)	UPEC	GCA_000459695.1	2006	Denmark
KOEGE 44 (106a)	UPEC	GCA_000459715.1	2006	Denmark
KOEGE 56 (169a)	UPEC	GCA_000459735.1	2006	Denmark
KOEGE 58 (171a)	UPEC	GCA_000459755.1	2006	Denmark
KOEGE 61 (174a)	UPEC	GCA_000459775.1	2006	Denmark
KOEGE 62 (175a)	UPEC	GCA_000459795.1	2006	Denmark
KOEGE 68 (182a)	UPEC	GCA_000459815.1	2006	Denmark
KOEGE 7 (16a)	UPEC	GCA_000459575.1	2005	Denmark
KOEGE 70 (185a)	UPEC	GCA_000459835.1	2006	Denmark
KOEGE 71 (186a)	UPEC	GCA_000459855.1	2006	Denmark
KOEGE 73 (195a)	UPEC	GCA_000459875.1	2006	Denmark
KOEGE 77 (202a)	UPEC	GCA_000459895.1	2006	Denmark
KTE181	UPEC	GCA_000350925.1	2009	Denmark
KTE182	UPEC	GCA_000408065.1	2009	Denmark
KTE183	UPEC	GCA_000352905.1	2009	Denmark
KTE184	UPEC	GCA_000352885.1	2009	Denmark
KTE185	UPEC	GCA_000408085.1	2009	Denmark
KTE186	UPEC	GCA_000408105.1	2009	Denmark
KTE187	UPEC	GCA_000350945.1	2009	Denmark
KTE188	UPEC	GCA_000350965.1	2009	Denmark
KTE189	UPEC	GCA_000350985.1	2010	Denmark
KTE190	UPEC	GCA_000352825.1	2010	Denmark
KTE191	UPEC	GCA_000351005.1	2010	Denmark
KTE192	UPEC	GCA_000352785.1	2010	Denmark
KTE193	UPEC	GCA_000351025.1	2010	Denmark
KTE194	UPEC	GCA_000352805.1	2010	Denmark
KTE195	UPEC	GCA_000408125.1	2010	Denmark
KTE196	UPEC	GCA_000352925.1	2010	Denmark
KTE197	UPEC	GCA_000352945.1	2010	Denmark
KTE198	UPEC	GCA_000408145.1	2010	Denmark
KTE199	UPEC	GCA_000408165.1	2010	Denmark
KTE200	UPEC	GCA_000408185.1	2010	Denmark
KTE201	UPEC	GCA_000351045.1	2010	Denmark
KTE202	UPEC	GCA_000352965.1	2010	Denmark
KTE203	UPEC	GCA_000352985.1	2010	Denmark
KTE204	UPEC	GCA_000351065.1	2010	Denmark
KTE205	UPEC	GCA_000351085.1	2010	Denmark
KTE206	UPEC	GCA_000351105.1	2010	Denmark
KTE207	UPEC	GCA_000353005.1	2010	Denmark
KTE208	UPEC	GCA_000351125.1	2010	Denmark
KTE209	UPEC	GCA_000353025.1	2010	Denmark
KTE210	UPEC	GCA_000351145.1	2010	Denmark
KTE211	UPEC	GCA_000353045.1	2010	Denmark
KTE212	UPEC	GCA_000351165.1	2010	Denmark
KTE213	UPEC	GCA_000351185.1	2010	Denmark
KTE214	UPEC	GCA_000351205.1	2010	Denmark
KTE215	UPEC	GCA_000353065.1	2010	Denmark
KTE216	UPEC	GCA_000351225.1	2010	Denmark
KTE217	UPEC	GCA_000353085.1	2010	Denmark
KTE218	UPEC	GCA_000353105.1	2010	Denmark
KTE219	UPEC	GCA_000408205.1	2010	Denmark
KTE220	UPEC	GCA_000351245.1	2010	Denmark
KTE221	UPEC	GCA_000408225.1	2010	Denmark
KTE222	UPEC	GCA_000408245.1	2010	Denmark
KTE223	UPEC	GCA_000353125.1	2010	Denmark
KTE224	UPEC	GCA_000351265.1	2010	Denmark
KTE225	UPEC	GCA_000408265.1	2010	Denmark
KTE226	UPEC	GCA_000408285.1	2010	Denmark
KTE227	UPEC	GCA_000353145.1	2010	Denmark
KTE228	UPEC	GCA_000351285.1	2010	Denmark
KTE229	UPEC	GCA_000353165.1	2010	Denmark
KTE230	UPEC	GCA_000351305.1	2010	Denmark
KTE235	UPEC	GCA_000351365.1	2010	Denmark
KTE236	UPEC	GCA_000351385.1	2010	Denmark
KTE237	UPEC	GCA_000351405.1	2010	Denmark
KTE240	UPEC	GCA_000408305.1	2010	Denmark
M8	UPEC	GCF_001637885.1	2011	China
MB1074	UPEC	GCF_001637845.1	2012	Ireland
MB14972	UPEC	GCF_001637945.1	2012	Ireland
MB17684	UPEC	GCF_001637905.1	2012	Ireland
MB3298	UPEC	GCF_001638025.1	2012	Ireland
MB3323	UPEC	GCF_001638125.1	2012	Ireland
MS7163	UPEC	GCA_003020885.1	2018a	Slovakia
PA45B	UPEC	GCA_002285755.1	2010	Australia
SA186	UPEC	GCA_003856995.1	2012	Saudi Arabia
U12	UPEC	GCF_001637965.1	2012	United Kingdom
U2	UPEC	GCF_001638065.1	2012	United Kingdom
U44	UPEC	GCF_001638045.1	2012	United Kingdom
U5	UPEC	GCF_001638055.1	2012	United Kingdom
U79	UPEC	GCF_001640205.1	2012	United Kingdom
U80	UPEC	GCF_001638075.1	2012	United Kingdom
U92	UPEC	GCF_001638165.1	2012	United Kingdom
UMEA 3014-1	UPEC	GCA_000459955.1	1995	Sweden
UMEA 3022-1	UPEC	GCA_000459975.1	1995	Sweden
UMEA 3033-1	UPEC	GCA_000459995.1	1996	Sweden
UMEA 3041-1	UPEC	GCA_000460015.1	1996	Sweden
UMEA 3052-1	UPEC	GCA_000460035.1	1995	Sweden
UMEA 3053-1	UPEC	GCA_000460055.1	1995	Sweden
UMEA 3065-1	UPEC	GCA_000460075.1	1996	Sweden
UMEA 3087-1	UPEC	GCA_000460095.1	1995	Sweden
UMEA 3088-1	UPEC	GCA_000460115.1	1995	Sweden
UMEA 3097-1	UPEC	GCA_000460135.1	1995	Sweden
UMEA 3108-1	UPEC	GCA_000460155.1	1996	Sweden
UMEA 3113-1	UPEC	GCA_000460175.1	1996	Sweden
UMEA 3117-1	UPEC	GCA_000460195.1	1995	Sweden
UMEA 3121-1	UPEC	GCA_000460215.1	1995	Sweden
UMEA 3122-1	UPEC	GCA_000460235.1	1995	Sweden
UMEA 3124-1	UPEC	GCA_000460255.1	1995	Sweden
UMEA 3139-1	UPEC	GCA_000460275.1	1995	Sweden
UMEA 3140-1	UPEC	GCA_000460295.1	1995	Sweden
UMEA 3144-1	UPEC	GCA_000460315.1	1995	Sweden
UMEA 3148-1	UPEC	GCA_000495075.1	1995	Sweden
UMEA 3150-1	UPEC	GCA_000460335.1	1995	Sweden
UMEA 3151-1	UPEC	GCA_000460355.1	1997	Sweden
UMEA 3152-1	UPEC	GCA_000460375.1	1996	Sweden
UMEA 3155-1	UPEC	GCA_000460395.1	1997	Sweden
UMEA 3159-1	UPEC	GCA_000460415.1	1996	Sweden
UMEA 3160-1	UPEC	GCA_000460435.1	1996	Sweden
UMEA 3161-1	UPEC	GCA_000460455.1	1997	Sweden
UMEA 3162-1	UPEC	GCA_000460475.1	1997	Sweden
UMEA 3163-1	UPEC	GCA_000460495.1	1997	Sweden
UMEA 3172-1	UPEC	GCA_000460515.1	1995	Sweden
UMEA 3173-1	UPEC	GCA_000460535.1	1995	Sweden
UMEA 3174-1	UPEC	GCA_000460555.1	1995	Sweden
UMEA 3175-1	UPEC	GCA_000460575.1	1995	Sweden
UMEA 3176-1	UPEC	GCA_000460595.1	1995	Sweden
UMEA 3178-1	UPEC	GCA_000460615.1	1995	Sweden
UMEA 3180-1	UPEC	GCA_000460635.1	1995	Sweden
UMEA 3185-1	UPEC	GCA_000460655.1	1995	Sweden
UMEA 3190-1	UPEC	GCA_000460675.1	1995	Sweden
UMEA 3193-1	UPEC	GCA_000460695.1	1995	Sweden
UMEA 3199-1	UPEC	GCA_000460715.1	1995	Sweden
UMEA 3200-1	UPEC	GCA_000460735.1	1995	Sweden
UMEA 3201-1	UPEC	GCA_000460755.1	1995	Sweden
UMEA 3203-1	UPEC	GCA_000460775.1	1995	Sweden
UMEA 3206-1	UPEC	GCA_000460795.1	1995	Sweden
UMEA 3208-1	UPEC	GCA_000460815.1	1995	Sweden
UMEA 3212-1	UPEC	GCA_000460835.1	1995	Sweden
UMEA 3215-1	UPEC	GCA_000460855.1	1995	Sweden
UMEA 3216-1	UPEC	GCA_000460875.1	1995	Sweden
UMEA 3217-1	UPEC	GCA_000460895.1	1995	Sweden
UMEA 3220-1	UPEC	GCA_000460915.1	1995	Sweden
UMEA 3221-1	UPEC	GCA_000460935.1	1995	Sweden
UMEA 3222-1	UPEC	GCA_000460955.1	1995	Sweden
UMEA 3230-1	UPEC	GCA_000460975.1	1995	Sweden
UMEA 3233-1	UPEC	GCA_000460995.1	1995	Sweden
UMEA 3240-1	UPEC	GCA_000461015.1	1996	Sweden
UMEA 3244-1	UPEC	GCA_000461035.1	1995	Sweden
UMEA 3257-1	UPEC	GCA_000461055.1	1996	Sweden
UMEA 3264-1	UPEC	GCA_000461075.1	1995	Sweden
UMEA 3268-1	UPEC	GCA_000461095.1	1995	Sweden
UMEA 3271-1	UPEC	GCA_000461115.1	1997	Sweden
UMEA 3290-1	UPEC	GCA_000488095.1	1995	Sweden
UMEA 3292-1	UPEC	GCA_000461135.1	1995	Sweden
UMEA 3298-1	UPEC	GCA_000461155.1	1995	Sweden
UMEA 3304-1	UPEC	GCA_000461175.1	1995	Sweden
UMEA 3314-1	UPEC	GCA_000461195.1	1995	Sweden
UMEA 3317-1	UPEC	GCA_000461215.1	1995	Sweden
UMEA 3318-1	UPEC	GCA_000461235.1	1995	Sweden
UMEA 3323-1	UPEC	GCA_000488135.1	1996	Sweden
UMEA 3329-1	UPEC	GCA_000461255.1	1996	Sweden
UMEA 3336-1	UPEC	GCA_000488055.1	1996	Sweden
UMEA 3337-1	UPEC	GCA_000461275.1	1996	Sweden
UMEA 3341-1	UPEC	GCA_000461295.1	1996	Sweden
UMEA 3342-1	UPEC	GCA_000488155.1	1996	Sweden
UMEA 3355-1	UPEC	GCA_000461315.1	1996	Sweden
UMEA 3391-1	UPEC	GCA_000461335.1	1996	Sweden
UMEA 3426-1	UPEC	GCA_000488075.1	1997	Sweden
UMEA 3489-1	UPEC	GCA_000507685.1	1996	Sweden
UMEA 3490-1	UPEC	GCA_000461355.1	1995	Sweden
UMEA 3585-1	UPEC	GCA_000461375.1	1996	Sweden
UMEA 3592-1	UPEC	GCA_000461395.1	1996	Sweden
UMEA 3609-1	UPEC	GCA_000461415.1	1996	Sweden
UMEA 3617-1	UPEC	GCA_000461435.1	1996	Sweden
UMEA 3632-1	UPEC	GCA_000461455.1	1996	Sweden
UMEA 3652-1	UPEC	GCA_000463605.1	1996	Sweden
UMEA 3656-1	UPEC	GCA_000461475.1	1996	Sweden
UMEA 3662-1	UPEC	GCA_000461495.1	1996	Sweden
UMEA 3671-1	UPEC	GCA_000461515.1	1996	Sweden
UMEA 3682-1	UPEC	GCA_000461535.1	1996	Sweden
UMEA 3687-1	UPEC	GCA_000461555.1	1996	Sweden
UMEA 3693-1	UPEC	GCA_000488115.1	1997	Sweden
UMEA 3694-1	UPEC	GCA_000461575.1	1997	Sweden
UMEA 3702-1	UPEC	GCA_000461595.1	1996	Sweden
UMEA 3703-1	UPEC	GCA_000461615.1	1996	Sweden
UMEA 3705-1	UPEC	GCA_000461635.1	1996	Sweden
UMEA 3707-1	UPEC	GCA_000461655.1	1996	Sweden
UMEA 3718-1	UPEC	GCA_000461675.1	1996	Sweden
UMEA 3805-1	UPEC	GCA_000461695.1	1997	Sweden
UMEA 3821-1	UPEC	GCA_000461715.1	1997	Sweden
UMEA 3834-1	UPEC	GCA_000461735.1	1996	Sweden
UMEA 3889-1	UPEC	GCA_000461755.1	1996	Sweden
UMEA 3893-1	UPEC	GCA_000461775.1	1996	Sweden
UMEA 3899-1	UPEC	GCA_000461795.1	1996	Sweden
UMEA 3955-1	UPEC	GCA_000461815.1	1996	Sweden
UMEA 4075-1	UPEC	GCA_000461835.1	1997	Sweden
UMEA 4076-1	UPEC	GCA_000461855.1	1997	Sweden
UMEA 4207-1	UPEC	GCA_000461875.1	1997	Sweden
UPEC 26-1	UPEC	GCF_001693315.1	2005	South Korea
UPEC_001	UPEC	GCF_001651715.1	2008	China
UPEC_003	UPEC	GCF_001651605.1	2008	China
UPEC_004	UPEC	GCF_001651615.1	2008	China
UPEC_005	UPEC	GCF_001651635.1	2008	China
UPEC_007	UPEC	GCF_001651685.1	2008	China
UPEC_008	UPEC	GCF_001651625.1	2009	China
UPEC_011	UPEC	GCF_001651725.1	2009	China
UPEC_014	UPEC	GCF_001651695.1	2009	China
upec-10	UPEC	GCA_000785355.1	2011	United States
upec-100	UPEC	GCA_000779215.1	2011	United States
upec-101	UPEC	GCA_000779055.1	2011	United States
upec-103	UPEC	GCA_000781455.1	2011	United States
upec-104	UPEC	GCA_000781435.1	2011	United States
upec-105	UPEC	GCA_000781415.1	2011	United States
upec-106	UPEC	GCA_000781385.1	2011	United States
upec-107	UPEC	GCA_000781375.1	2011	United States
upec-108	UPEC	GCA_000781335.1	2011	United States
upec-109	UPEC	GCA_000781355.1	2011	United States
upec-110	UPEC	GCA_000781315.1	2011	United States
upec-111	UPEC	GCA_000781275.1	2011	United States
upec-112	UPEC	GCA_000781295.1	2011	United States
upec-113	UPEC	GCA_000781255.1	2011	United States
upec-114	UPEC	GCA_000781235.1	2011	United States
upec-115	UPEC	GCA_000781215.1	2011	United States
upec-116	UPEC	GCA_000781195.1	2011	United States
upec-117	UPEC	GCA_000781175.1	2011	United States
upec-118	UPEC	GCA_000781115.1	2011	United States
upec-119	UPEC	GCA_000781145.1	2011	United States
upec-120	UPEC	GCA_000781095.1	2011	United States
upec-121	UPEC	GCA_000781075.1	2011	United States
upec-123	UPEC	GCA_000781045.1	2011	United States
upec-124	UPEC	GCA_000781035.1	2011	United States
upec-125	UPEC	GCA_000781005.1	2011	United States
upec-126	UPEC	GCA_000780995.1	2011	United States
upec-127	UPEC	GCA_000780965.1	2011	United States
upec-128	UPEC	GCA_000780915.1	2011	United States
upec-129	UPEC	GCA_000780925.1	2011	United States
upec-130	UPEC	GCA_000780895.1	2011	United States
upec-131	UPEC	GCA_000780875.1	2011	United States
upec-132	UPEC	GCA_000780845.1	2011	United States
upec-133	UPEC	GCA_000780835.1	2011	United States
upec-134	UPEC	GCA_000780815.1	2011	United States
upec-135	UPEC	GCA_000780795.1	2011	United States
upec-136	UPEC	GCA_000780695.1	2011	United States
upec-137	UPEC	GCA_000780655.1	2011	United States
upec-138	UPEC	GCA_000780775.1	2011	United States
upec-139	UPEC	GCA_000780755.1	2011	United States
upec-14	UPEC	GCA_000780675.1	2011	United States
upec-140	UPEC	GCA_000780735.1	2011	United States
upec-141	UPEC	GCA_000780715.1	2011	United States
upec-142	UPEC	GCA_000780635.1	2011	United States
upec-143	UPEC	GCA_000780615.1	2011	United States
upec-144	UPEC	GCA_000780595.1	2011	United States
upec-145	UPEC	GCA_000780575.1	2011	United States
upec-146	UPEC	GCA_000780555.1	2011	United States
upec-147	UPEC	GCA_000780535.1	2011	United States
upec-148	UPEC	GCA_000780495.1	2011	United States
upec-149	UPEC	GCA_000780475.1	2011	United States
upec-15	UPEC	GCA_000780435.1	2011	United States
upec-150	UPEC	GCA_000780415.1	2011	United States
upec-151	UPEC	GCA_000780355.1	2011	United States
upec-153	UPEC	GCA_000780335.1	2011	United States
upec-154	UPEC	GCA_000780315.1	2011	United States
upec-155	UPEC	GCA_000780295.1	2011	United States
upec-156	UPEC	GCA_000780235.1	2011	United States
upec-157	UPEC	GCA_000780215.1	2011	United States
upec-158	UPEC	GCA_000780195.1	2011	United States
upec-159	UPEC	GCA_000780175.1	2011	United States
upec-161	UPEC	GCA_000780155.1	2011	United States
upec-162	UPEC	GCA_000780135.1	2011	United States
upec-166	UPEC	GCA_000780115.1	2011	United States
upec-169	UPEC	GCA_000780095.1	2011	United States
upec-170	UPEC	GCA_000780035.1	2011	United States
upec-171	UPEC	GCA_000780015.1	2011	United States
upec-172	UPEC	GCA_000779995.1	2011	United States
upec-173	UPEC	GCA_000779955.1	2011	United States
upec-175	UPEC	GCA_000779915.1	2011	United States
upec-176	UPEC	GCA_000779895.1	2011	United States
upec-177	UPEC	GCA_000779875.1	2011	United States
upec-179	UPEC	GCA_000779835.1	2011	United States
upec-180	UPEC	GCA_000779815.1	2011	United States
upec-181	UPEC	GCA_000779795.1	2011	United States
upec-182	UPEC	GCA_000779735.1	2011	United States
upec-184	UPEC	GCA_000779715.1	2011	United States
upec-185	UPEC	GCA_000779695.1	2011	United States
upec-186	UPEC	GCA_000779585.1	2011	United States
upec-187	UPEC	GCA_000779675.1	2011	United States
upec-188	UPEC	GCA_000779635.1	2011	United States
upec-189	UPEC	GCA_000779565.1	2011	United States
upec-193	UPEC	GCA_000779545.1	2011	United States
upec-195	UPEC	GCA_000779515.1	2011	United States
upec-196	UPEC	GCA_000779475.1	2011	United States
upec-197	UPEC	GCA_000779425.1	2011	United States
upec-2	UPEC	GCA_000779395.1	2011	United States
upec-200	UPEC	GCA_000779335.1	2011	United States
upec-201	UPEC	GCA_000779255.1	2011	United States
upec-202	UPEC	GCA_000779295.1	2011	United States
upec-203	UPEC	GCA_000785325.1	2011	United States
upec-205	UPEC	GCA_000778545.1	2011	United States
upec-207	UPEC	GCA_000778485.1	2011	United States
upec-208	UPEC	GCA_000778565.1	2011	United States
upec-209	UPEC	GCA_000778465.1	2011	United States
upec-211	UPEC	GCA_000778585.1	2011	United States
upec-212	UPEC	GCA_000778475.1	2011	United States
upec-213	UPEC	GCA_000778785.1	2011	United States
upec-219	UPEC	GCA_000778725.1	2011	United States
upec-22	UPEC	GCA_000778635.1	2011	United States
upec-220	UPEC	GCA_000778705.1	2011	United States
upec-221	UPEC	GCA_000778895.1	2011	United States
upec-225	UPEC	GCA_000778955.1	2011	United States
upec-226	UPEC	GCA_000778685.1	2011	United States
upec-227	UPEC	GCA_000778935.1	2011	United States
upec-228	UPEC	GCA_000778815.1	2011	United States
upec-229	UPEC	GCA_000776715.1	2011	United States
upec-23	UPEC	GCA_000776045.1	2011	United States
upec-230	UPEC	GCA_000778435.1	2011	United States
upec-232	UPEC	GCA_000778415.1	2011	United States
upec-233	UPEC	GCA_000778395.1	2011	United States
upec-235	UPEC	GCA_000778375.1	2011	United States
upec-236	UPEC	GCA_000778355.1	2011	United States
upec-237	UPEC	GCA_000778335.1	2011	United States
upec-238	UPEC	GCA_000778315.1	2011	United States
upec-239	UPEC	GCA_000778275.1	2011	United States
upec-24	UPEC	GCA_000778285.1	2011	United States
upec-243	UPEC	GCA_000778235.1	2011	United States
upec-244	UPEC	GCA_000778215.1	2011	United States
upec-248	UPEC	GCA_000778175.1	2011	United States
upec-249	UPEC	GCA_000778135.1	2011	United States
upec-250	UPEC	GCA_000778105.1	2012	United States
upec-251	UPEC	GCA_000778095.1	2012	United States
upec-253	UPEC	GCA_000778075.1	2012	United States
upec-255	UPEC	GCA_000778035.1	2012	United States
upec-256	UPEC	GCA_000777995.1	2012	United States
upec-257	UPEC	GCA_000778015.1	2012	United States
upec-258	UPEC	GCA_000777975.1	2012	United States
upec-259	UPEC	GCA_000777945.1	2012	United States
upec-260	UPEC	GCA_000777895.1	2012	United States
upec-261	UPEC	GCA_000777845.1	2012	United States
upec-265	UPEC	GCA_000777835.1	2012	United States
upec-266	UPEC	GCA_000777815.1	2012	United States
upec-269	UPEC	GCA_000777735.1	2012	United States
upec-271	UPEC	GCA_000777695.1	2012	United States
upec-273	UPEC	GCA_000777675.1	2012	United States
upec-274	UPEC	GCA_000777655.1	2012	United States
upec-276	UPEC	GCA_000777625.1	2012	United States
upec-277	UPEC	GCA_000777605.1	2011	United States
upec-28	UPEC	GCA_000777585.1	2011	United States
upec-281	UPEC	GCA_000777555.1	2012	United States
upec-282	UPEC	GCA_000777535.1	2012	United States
upec-284	UPEC	GCA_000777515.1	2012	United States
upec-285	UPEC	GCA_000777495.1	2012	United States
upec-286	UPEC	GCA_000777475.1	2012	United States
upec-287	UPEC	GCA_000777455.1	2012	United States
upec-288	UPEC	GCA_000777435.1	2012	United States
upec-289	UPEC	GCA_000777415.1	2012	United States
upec-29	UPEC	GCA_000777395.1	2011	United States
upec-3	UPEC	GCA_000777375.1	2011	United States
upec-30	UPEC	GCA_000777355.1	2011	United States
upec-31	UPEC	GCA_000777325.1	2011	United States
upec-33	UPEC	GCA_000777285.1	2011	United States
upec-34	UPEC	GCA_000777265.1	2011	United States
upec-36	UPEC	GCA_000777215.1	2011	United States
upec-37	UPEC	GCA_000777235.1	2011	United States
upec-38	UPEC	GCA_000777195.1	2011	United States
upec-39	UPEC	GCA_000777165.1	2011	United States
upec-4	UPEC	GCA_000777155.1	2011	United States
upec-40	UPEC	GCA_000777135.1	2011	United States
upec-41	UPEC	GCA_000777095.1	2011	United States
upec-43	UPEC	GCA_000777105.1	2011	United States
upec-45	UPEC	GCA_000777065.1	2011	United States
upec-48	UPEC	GCA_000777025.1	2011	United States
upec-50	UPEC	GCA_000776995.1	2011	United States
upec-51	UPEC	GCA_000776965.1	2011	United States
upec-53	UPEC	GCA_000776935.1	2011	United States
upec-54	UPEC	GCA_000776925.1	2011	United States
upec-55	UPEC	GCA_000776915.1	2011	United States
upec-56	UPEC	GCA_000776775.1	2011	United States
upec-57	UPEC	GCA_000776275.1	2011	United States
upec-58	UPEC	GCA_000776115.1	2011	United States
upec-59	UPEC	GCA_000776675.1	2011	United States
upec-60	UPEC	GCA_000776505.1	2011	United States
upec-61	UPEC	GCA_000776565.1	2011	United States
upec-62	UPEC	GCA_000776055.1	2011	United States
upec-64	UPEC	GCA_000785235.1	2011	United States
upec-65	UPEC	GCA_000776615.1	2011	United States
upec-66	UPEC	GCA_000785255.1	2011	United States
upec-69	UPEC	GCA_000776335.1	2011	United States
upec-7	UPEC	GCA_000776175.1	2011	United States
upec-70	UPEC	GCA_000776815.1	2011	United States
upec-72	UPEC	GCA_000776475.1	2011	United States
upec-73	UPEC	GCA_000776375.1	2011	United States
upec-74	UPEC	GCA_000776595.1	2011	United States
upec-75	UPEC	GCA_000776655.1	2011	United States
upec-76	UPEC	GCA_000776235.1	2011	United States
upec-77	UPEC	GCA_000776155.1	2011	United States
upec-78	UPEC	GCA_000776065.1	2011	United States
upec-79	UPEC	GCA_000776415.1	2011	United States
upec-8	UPEC	GCA_000776195.1	2011	United States
upec-80	UPEC	GCA_000776035.1	2011	United States
upec-81	UPEC	GCA_000776135.1	2011	United States
upec-82	UPEC	GCA_000776285.1	2011	United States
upec-83	UPEC	GCA_000776355.1	2011	United States
upec-84	UPEC	GCA_000776215.1	2011	United States
upec-85	UPEC	GCA_000776455.1	2011	United States
upec-87	UPEC	GCA_000776745.1	2011	United States
upec-88	UPEC	GCA_000776535.1	2011	United States
upec-89	UPEC	GCA_000776635.1	2011	United States
upec-9	UPEC	GCA_000776795.1	2011	United States
upec-90	UPEC	GCA_000776835.1	2011	United States
upec-91	UPEC	GCA_000776855.1	2011	United States
upec-93	UPEC	GCA_000776695.1	2011	United States
upec-94	UPEC	GCA_000776735.1	2011	United States
upec-95	UPEC	GCA_000776435.1	2011	United States
upec-97	UPEC	GCA_000776395.1	2011	United States
upec-98	UPEC	GCA_000776315.1	2011	United States
upec-99	UPEC	GCA_000776255.1	2011	United States
UTI89	UPEC	GCA_000013265.1	2006a	United States
WCE208	UPEC	GCF_001638205.1	2006	China
ZRUEC11	UPEC	GCA_003668735.1	2013	Pakistan
O104:H4 str. TY-2482	EHEC	GCA_000217695.2	2011	Germany
O104:H4 str. C227-11	EHEC	GCA_000220805.2	2011	Denmark
T1282_01	EHEC	GCA_000462145.1	2001	Sweden
T234_00	EHEC	GCA_000462385.1	2000	Sweden
T924_01	EHEC	GCA_000462165.1	2001	Sweden
T1840_97	EHEC	GCA_000462265.1	1997	Sweden
Tx3800	EHEC	GCA_000462905.1	2012	USA
Tx1686	EHEC	GCA_000462885.1	2012	USA
95NR1	EHEC	GCA_000467695.1	1995	Australia
O157:H7 str. EDL933	EHEC	GCA_000006665.1	1982	USA
O157:H- strain 3072/96	EHEC	GCA_016864435.1	1996/1997	Germany
O157:H7 str. Sakai	EHEC	GCA_000008865.1	1997	Japan
O157:H7 str. EC4206	EHEC	GCA_000181735.1	2007a	Unknown
O157:H7 str. EC4045	EHEC	GCA_000181755.1	2007	Unknown
O157:H7 str. EC4042	EHEC	GCA_000181775.1	2007a	Unknown
O157:H7 str. EC4115	EHEC	GCA_000021125.1	2007a	Unknown
O157:H7 str. EC4196	EHEC	GCA_000171915.1	2007a	Unknown
O157:H7 str. EC4113	EHEC	GCA_000171935.1	2007a	Unknown
O157:H7 str. EC4076	EHEC	GCA_000171955.1	2007a	Unknown
O157:H7 str. EC4024	EHEC	GCA_000155005.1	2007a	Unknown
O157:H7 str. EC4401	EHEC	GCA_000171975.1	2007a	Unknown
O157:H7 str. EC4486	EHEC	GCA_000171995.1	2007a	Unknown
O157:H7 str. EC4501	EHEC	GCA_000172015.1	2007a	Unknown
O157:H7 str. EC508	EHEC	GCA_000172055.1	2007a	Unknown
O157:H7 str. EC869	EHEC	GCA_000172035.1	2007a	Unknown
O157:H7 str. TW14588	EHEC	GCA_000155125.1	2006	USA
O157:H7 str. TW14359	EHEC	GCA_000022225.1	2006	Unknown
strain EDL933-1	EHEC	GCF_001705405.1	1982	USA
strain NADC 5570/86-24/6565	EHEC	GCF_001806265.1	2016a	Unknown
strain NADC 5570/86-24/6564	EHEC	GCF_001806285.1	2016a	Unknown
strain FORC_041	EHEC	GCF_001886935.1	2013	South Korea
strain 155	EHEC	GCF_001890205.1	2012	United Kingdom
strain 272	EHEC	GCF_001890225.1	2013	United Kingdom
strain 472	EHEC	GCF_001890245.1	2012	United Kingdom
strain 350	EHEC	GCF_001890265.1	2011	United Kingdom
strain 9000	EHEC	GCF_001890285.1	2002	United Kingdom
strain 7784	EHEC	GCF_001890305.1	2002	United Kingdom
strain 319	EHEC	GCF_001890325.1	2012	United Kingdom
strain 10671	EHEC	GCF_001890345.1	2002	United Kingdom
strain 95JB1	EHEC	SAMN06924970	1995	Australia
strain 95NR1	EHEC	SAMN06947002	1995	Australia
strain 30934	EHEC	GCA_002213265.1	2011	France
strain YA00028237	EHEC	GCA_002218525.2	2017	South Africa
strain DEC10B	EHEC	GCA_004766705.1	1986	Australia
strain HB6	EHEC	GCA_009431955.1	2002	USA
strain F1 E4	EHEC	GCA_009432215.1	2006	USA
strain 21B8	EHEC	GCA_009432415.1	2002	USA
strain F3398	EHEC	GCA_009432635.1	2004	Unknown
strain M7638	EHEC	GCA_009432795.1	2008	USA
strain MA11	EHEC	GCA_009432915.1	1997	Malaysia
strain CV261	EHEC	GCA_009433135.1	1996	France
strain MP45	EHEC	SAMN11633020	2002	USA
strain CV267	EHEC	SAMN11633018	1996	France
strain MA36	EHEC	SAMN11633019	1997	Malaysia
strain 55	EHEC	SAMN11997567	2004	USA
strain 24	EHEC	SAMN11997564	2006	USA
strain 38	EHEC	SAMN11997566	2007	USA
strain 34	EHEC	SAMN11997565	2007	USA
strain 10	EHEC	SAMN11997563	2006	USA
strain TW02918	EHEC	SAMN11997558	1980	Thailand
strain MDP9-27	EHEC	SAMN11997559	2009	USA
strain MDP10-35	EHEC	SAMN11997560	2010	USA
strain MDP12-35	EHEC	SAMN11997561	2012	USA
strain MDP12-47	EHEC	SAMN11997562	2012	USA
strain 53	EHEC	SAMN11997556	2004	USA
strain 16	EHEC	SAMN11997555	2006	USA
strain EH71	EHEC	SAMN11997552	2021	Australia
strain TW01391	EHEC	SAMN11997557	1980	Canada
strain 97027695	EHEC	SAMN11997553	2021	Australia
strain 98NK2	EHEC	SAMN11997550	1999	Australia
strain 4	EHEC	GCA_020809365.1	2005	USA
4	EHEC	SAMN13045724	2005	USA
EH41	EHEC	SAMN13045723	2002	Australia
O157:H7 str. FRIK966	EHEC	GCA_000175735.1	2009a	Unknown
O26:H11 str. 11368	EHEC	GCA_000091005.1	2009a	Unknown
O127:H6 str. E2348/69	EHEC	GCA_000026545.1	1969	United Kingdom
O103:H2 str. 12009	EHEC	GCA_000010745.1	2009a	Unknown
O111:H- str. 11128	EHEC	GCA_000010765.1	2009a	Unknown
O157:H7 str. FRIK2000	EHEC	GCA_000175755.1	2009a	Unknown
OK1180	EHEC	GCA_000188835.2	2008	USA
O55:H7 str. CB9615	EHEC	GCA_000025165.1	2003	Germany
O157:H7 str. EC4009	EHEC	GCA_000178315.1	2006	USA
O157:H7 str. EC4192	EHEC	GCA_000178695.1	2006	USA
O157:H7 str. EC4084	EHEC	GCA_000178715.1	2006	USA
O157:H7 str. EC4127	EHEC	GCA_000178735.1	2006	USA
O157:H7 str. EC4191	EHEC	GCA_000178755.1	2006	USA
O157:H7 str. EC536	EHEC	GCA_000178795.1	1986	USA
O157:H7 strain G10	EHEC	GCF_001440045.1	1905	Iran
O157:H7 strain 1130	EHEC	GCF_001753445.1	2003	USA
O157:H7 strain 2149	EHEC	GCF_001753465.1	2003	USA
O157:H7 strain 8368	EHEC	GCF_001753485.1	2003	Canada
O157:H7 strain 2159	EHEC	GCF_001753505.1	2003	USA
O157:H7 strain 9234	EHEC	GCF_001753525.1	2003	USA
O157:H7 strain 3384	EHEC	GCF_001753545.1	2003	USA
O157:H7 strain 4276	EHEC	GCF_001753565.1	2003	USA
O157:H7 83334.215	EHEC	GCF_001939185.1	2003	USA
O157:H7 strain TT12B	EHEC	GCA_009627495.1	1994	Japan
O157:H7 strain YB14-1	EHEC	GCA_013167155.1	2002	USA
O157:H7 strain TX 376-2	EHEC	GCA_013167175.1	2000	USA
O157:H7 strain TX 265-1	EHEC	GCA_013167195.1	2000	USA
O157:H7 strain TB21-1	EHEC	GCA_013167235.1	2002	USA
O157:H7 strain SS TX 754-1	EHEC	GCA_013167275.1	2000	USA
O157:H7 strain SS TX 313-1	EHEC	GCA_013167295.1	2000	USA
O157:H7 strain Show KS 470-1	EHEC	GCA_013167335.1	1999	USA
O157:H7 strain SS NE 1040-1	EHEC	GCA_013167315.1	2000	USA
O157:H7 strain NE 1169-1	EHEC	GCA_013167435.1	2000	USA
O157:H7 strain NE 1092-2	EHEC	GCA_013167455.1	2000	USA
O157:H7 strain N8B7-2	EHEC	GCA_013167475.1	2002	USA
O157:H7 strain F8952	EHEC	GCA_013167595.1	2020a	USA
O157:H7 strain Gim1-1	EHEC	GCA_013167555.1	1999	USA
O157:H7 strain G5295	EHEC	GCA_013167575.1	2020a	USA
O157:H7 strain F8798	EHEC	GCA_013167615.1	2020a	USA
O157:H7 strain F8797	EHEC	GCA_013167635.1	2020a	USA
O157:H7 strain F7349	EHEC	GCA_013167715.1	2020a	USA
O157:H7 strain F7508	EHEC	GCA_013167675.1	2020a	USA
O157:H7 strain F7386	EHEC	GCA_013167695.1	2020a	USA
O157:H7 strain F6667	EHEC	GCA_013167735.1	2020a	USA
O157:H7 strain BB24-1	EHEC	GCA_013168055.1	2002	USA
O157:H7 strain 2-6-2	EHEC	GCA_013168175.1	1999	USA
O157:H7 strain 3-5-1	EHEC	GCA_013168155.1	1999	USA
O157:H7 strain 17B6-2	EHEC	GCA_013168135.1	2002	USA
O157:H7 strain MB41-1	EHEC	GCA_013343595.1	2002	USA
O157:H7 strain MB9-1	EHEC	GCA_013343635.1	2002	USA
O157:H7 strain TT12A	EHEC	GCA_017357545.1	1994	Japan
O157:H7 146N4	EHEC	SAMN17295279	2001	Argentina
O157:H7 438/99	EHEC	SAMN17295282	1993	Argentina
O157:H7 9.1_Anguil	EHEC	SAMN17295278	2009	Argentina
O157:H7 strain 146N4	EHEC	GCA_020423185.1	2001	Argentina
O157:H7 strain Balcarce_14.2	EHEC	GCA_020423225.1	2009	Argentina
O157:H7 strain Balcarce_24.2	EHEC	GCA_020423145.1	2009	Argentina
O157:H7 strain Vac_07.1	EHEC	GCA_020423205.1	2007	Argentina
O157:H7 str. G5101	EHEC	GCA_000187285.4	2014a	Unknown
O157:H- str. 493-89	EHEC	GCA_000187305.2	2011a	Unknown
O157:H- str. H 2687	EHEC	GCA_000187325.2	2011a	Unknown
O55:H7 str. 3256-97	EHEC	GCA_000187345.2	2011a	Unknown
O55:H7 str. USDA 5905	EHEC	GCA_000187365.2	2011a	Unknown
O157:H7 str. LSU-61	EHEC	GCA_000187385.2	2011a	Unknown
O157:H7 str. EC1212	EHEC	GCA_000193955.2	2011a	Unknown
