# Supplementary material for: Ferric Citrate Uptake Is a Virulence Factor in Uropathogenic Escherichia coli
Source: mBio. 2022 May 12;13(3):e01035-22. doi: 10.1128/mbio.01035-22 (PMC9239202; doi:10.1128/mbio.01035-22)
Supplement: TABLE S2 [file mbio.01035-22-s0002.xlsx]

## Sheet: Sheet1
Supplemental Table 2: Gene Significantly Differnetially Regulated Under Iron Limitation
Gene	Log2FCa	Locus Tag
yjjZ	7.3291	b4567
entF	6.92659	b0586
nrdF	6.76545	b2676
nrdH	6.33362	b2673
ybdZ	6.07978	b4511
nrdE	6.05933	b2675
nrdI	5.86173	b2674
entB	5.80801	b0595
mntH	5.63443	b2392
fepA	5.42932	b0584
fhuE	5.40973	b1102
entA	5.37594	b0596
gadC	5.36151	b1492
fes	5.30423	b0585
fecR	5.26054	b4292
gadB	5.20642	b1493
fecI	5.15778	b4293
entE	5.13657	b0594
gadA	5.12756	b3517
yncE	5.03118	b1452
entD	5.02431	b0583
cirA	5.01502	b2155
entH	4.99436	b0597
fecA	4.81099	b4291
EICMKPFN_02251	4.72487	EICMKPFN_02251
entC	4.71505	b0593
gabP	4.71298	b2663
adhP	4.6444	b1478
yddM	4.60853	b1477
fhuF	4.57123	b4367
EICMKPFN_03110	4.54225	EICMKPFN_03110
hchA	4.51352	b1967
EICMKPFN_02252	4.48735	EICMKPFN_02252
yciG	4.47298	b1259
fiu	4.38974	b0805
ybgS	4.2594	b0753
EICMKPFN_02077	4.22307	EICMKPFN_02077
ydiE	4.21236	b1705
gcd	4.19093	b0124
sufD	4.13922	b1681
sufS	4.13031	b1680
aroF	4.12571	EICMKPFN_03556
phoH	4.12393	b1020
sufC	4.02086	b1682
bioA	3.97561	b0774
EICMKPFN_01803	3.9055	EICMKPFN_01803
sufE	3.79954	b1679
ybiX	3.73889	b0804
yohC	3.73512	b2135
tyrA	3.7005	b2600
glaH	3.6762	b2659
hdeB	3.65719	b3509
gabD	3.64653	b2661
thiG	3.6447	b3991
sufB	3.623	b1683
thiS	3.5606	b4407
yciF	3.55069	b1258
yhiM	3.54675	b3491
EICMKPFN_03041	3.51509	EICMKPFN_03041
thiH	3.50881	b3990
fepB	3.47326	b0592
yqeF	3.37055	b2844
fecB	3.36917	b4290
yciE	3.35447	b1257
sufA	3.31591	b1684
hdeA	3.3145	b3510
bfd	3.31167	b3337
EICMKPFN_03589	3.30952	EICMKPFN_03589
EICMKPFN_03040	3.30431	EICMKPFN_03040
patA	3.29844	b3073
ynaL	3.29284	b4743
EICMKPFN_02327	3.2681	EICMKPFN_02327
thiE	3.24776	b3993
flgG	3.23885	b1078
EICMKPFN_04590	3.23297	EICMKPFN_04590
tonB	3.22807	b1252
sra	3.2231	b1480
thiF	3.21747	b3992
fepD	3.21734	b0590
thiC	3.17928	b3994
EICMKPFN_03582	3.17355	EICMKPFN_03582
fepC	3.10495	b0588
mcbA	3.10071	b0806
yebV	3.06063	b1836
msyB	3.04457	b1051
leuC	3.04005	b0072
pheA	3.03684	b2599
EICMKPFN_01483	3.0299	EICMKPFN_01483
EICMKPFN_03581	3.01464	EICMKPFN_03581
dps	3.0082	b0812
gpmA	2.9878	b0755
tktB	2.98218	b2465
leuB	2.98112	b0073
lhgD	2.97586	b2660
trpB	2.97163	b1261
EICMKPFN_03173	2.94047	EICMKPFN_03173
EICMKPFN_04581	2.92889	EICMKPFN_04581
trpA	2.90355	b1260
grxB	2.89966	b1064
eutC	2.8656	b2440
yddB	2.86111	b1495
EICMKPFN_03804	2.85795	EICMKPFN_03804
ytjA	2.84693	b4568
ybiJ	2.84275	b0802
yeaG	2.83835	b1783
metA	2.83711	b4013
ycgB	2.83139	b1188
katE	2.82662	b1732
eutD	2.82652	b2458
EICMKPFN_03391	2.80557	EICMKPFN_03391
fliF	2.77707	b1938
slp	2.77078	b3506
yeaH	2.76444	b1784
osmY	2.76189	b4376
bioB	2.74711	b0775
yddA	2.74558	b1496
EICMKPFN_04589	2.72942	EICMKPFN_04589
yibT	2.71785	b4554
yihT	2.70021	b3881
flgJ	2.69633	b1081
glsA	2.69362	b0485
poxB	2.68398	b0871
trpD	2.68321	b1263
metN	2.68296	b0199
deoA	2.67176	b4382
trpE	2.65975	b1264
fbaB	2.65179	b2097
bioD	2.65139	b0778
yfiL	2.63789	b2602
aceE	2.61629	b0114
yiaG	2.60887	b3555
metK	2.60003	b2942
leuD	2.59745	b0071
eutB	2.58672	b2441
fecE	2.57131	b4287
yhhA	2.56272	b3448
yjdN	2.54738	b4107
bioC	2.54262	b0777
fecC	2.53486	b4289
hdhA	2.53343	b1619
deoC	2.532	b4381
cfa	2.53148	b1661
csgB	2.52883	b1041
leuA	2.51333	b0074
csgD	2.50967	b1040
iscR	2.50662	b2531
pqqL	2.50422	b1494
EICMKPFN_02189	2.49295	EICMKPFN_02189
metE	2.48713	b3829
metR	2.47062	b3828
trpC	2.46834	b1262
EICMKPFN_02182	2.46406	EICMKPFN_02182
treF	2.46249	b3519
yegP	2.46083	b2080
EICMKPFN_04696	2.45497	EICMKPFN_04696
ybaT	2.45151	b0486
pheT	2.44957	b1713
ybaY	2.40635	b0453
psiE	2.40179	b4030
EICMKPFN_03580	2.38025	EICMKPFN_03580
nfeF	2.35147	b3070
rclA	2.3339	b0304
ybiI	2.32987	b0803
EICMKPFN_02083	2.31952	EICMKPFN_02083
sodC	2.31419	b1646
flgF	2.29014	b1077
ybdK	2.28941	b0581
treA	2.28518	b1197
EICMKPFN_03675	2.28175	EICMKPFN_03675
yhaK	2.27999	b3106
ycjY	2.27235	b1327
dosP	2.26584	b1489
yhjE	2.26136	b3523
aceF	2.25866	b0115
yacH	2.25233	b0117
EICMKPFN_02181	2.24865	EICMKPFN_02181
blc	2.24709	b4149
ycgR	2.24227	b1194
flgH	2.24061	b1079
fliT	2.23036	b1926
lldD	2.22329	b3605
EICMKPFN_01992	2.22217	EICMKPFN_01992
shiA	2.2152	b1981
yghA	2.20876	b3003
dosC	2.19543	b1490
EICMKPFN_02559	2.19339	EICMKPFN_02559
ygiW	2.19312	b3024
ldtE	2.1834	b1678
deoB	2.17711	b4383
csgG	2.14752	b1037
eutL	2.12409	b2439
flgE	2.11345	b1076
aceA	2.11343	b4015
kbp	2.10888	b2665
nfuA	2.10786	b3414
aidB	2.10292	b4187
csiE	2.09629	b2535
ggt	2.09382	b3447
dkgA	2.09228	b3012
hmp	2.0921	b2552
ppsR	2.08089	b1703
kptA	2.08	b4331
yjfY	2.07245	b4199
yhbW	2.0685	b3160
ugpB	2.06837	b3453
EICMKPFN_02442	2.06414	EICMKPFN_02442
hpf	2.04945	b3203
mntS	2.03407	b4705
EICMKPFN_00859	2.02646	EICMKPFN_00859
ybjP	2.01072	b0865
EICMKPFN_02366	2.01007	EICMKPFN_02366
aqpZ	2.00423	b0875
aceB	2.00354	b4014
gstA	1.99692	b1635
EICMKPFN_02308	1.98715	EICMKPFN_02308
ycaC	1.97618	b0897
yehE	1.96579	b2112
yjgH	1.96373	b4248
dadX	1.95489	b1190
tdh	1.94406	b3616
csgA	1.92821	b1042
ybgA	1.92389	b0707
tehB	1.92166	b1430
yedK	1.91328	b1931
bcsC	1.88839	b3530
yccT	1.88652	b0964
EICMKPFN_02152	1.88374	EICMKPFN_02152
ridA	1.88044	b4243
ybdL	1.87682	b0600
cheW	1.8732	b1887
mtlA	1.86477	b3599
puuE	1.864	b1302
EICMKPFN_02446	1.84818	EICMKPFN_02446
psiF	1.84324	b0384
tam	1.83879	b1519
yahO	1.83031	b0329
yfcG	1.82607	b2302
agp	1.82463	b1002
ybdR	1.8238	b0608
ldhA	1.8041	b1380
folM	1.80101	b1606
ydcK	1.79484	b1428
EICMKPFN_01330	1.79338	EICMKPFN_01330
pdeD	1.78635	b1815
aldB	1.78092	b3588
yahK	1.77988	b0325
otsA	1.75956	b1896
EICMKPFN_02183	1.7491	EICMKPFN_02183
nagB	1.74702	b0678
fadE	1.72749	b0221
flgM	1.72372	b1071
elaB	1.71653	b2266
ada	1.71141	b2213
tap	1.70657	b1885
bioP	1.7033	b3827
fliD	1.69562	b1924
eutK	1.68418	b2438
EICMKPFN_01784	1.67383	EICMKPFN_01784
ecpA	1.66	b0293
tpx	1.65974	b1324
EICMKPFN_04695	1.65865	EICMKPFN_04695
idi	1.65449	b2889
amyA	1.65385	b1927
EICMKPFN_02915	1.64766	EICMKPFN_02915
amn	1.63953	b1982
paoD	1.63671	b0283
yedP	1.6365	b1955
ydeJ	1.63172	b1537
thiD	1.62885	b2103
EICMKPFN_02804	1.62256	EICMKPFN_02804
uvrB	1.62169	b0779
ybaN	1.61111	b0468
deoD	1.60981	b4384
yhjD	1.60804	b3522
bcsB	1.60185	b3532
exuR	1.60172	b3094
ycfH	1.59696	b1100
prlC	1.59515	b3498
yqjG	1.5879	b3102
eutR	1.58762	b2437
ynjH	1.58018	b1760
tomB	1.57965	b0461
norV	1.57589	b2710
metQ	1.5693	b0197
yhjG	1.55771	b3524
pgl	1.55283	b0767
ahr	1.55229	b4269
allB	1.54721	b0512
glaR	1.54719	b2664
pfkB	1.54688	b1723
acnA	1.54396	b1276
EICMKPFN_03058	1.54344	EICMKPFN_03058
ydiZ	1.54292	b1724
yfdC	1.54269	b2347
EICMKPFN_01898	1.5407	EICMKPFN_01898
mdtA	1.53496	b2074
thiM	1.52787	b2104
bhsA	1.51856	b1112
EICMKPFN_02468	1.51842	EICMKPFN_02468
glcB	1.51444	b2976
yidL	1.5137	b3680
feaB	1.50822	b1385
dcyD	1.50069	b1919
cueR	1.48344	b0487
glpD	1.48247	b3426
hspQ	1.48224	b0966
mscS	1.47889	b2924
EICMKPFN_02360	1.47384	EICMKPFN_02360
yjgR	1.46672	b4263
EICMKPFN_02447	1.45736	EICMKPFN_02447
nemA	1.45381	b1650
EICMKPFN_04964	1.45149	EICMKPFN_04964
astB	1.44786	b1745
glnD	1.44314	b0167
ydeP	1.43819	b1501
mtlD	1.43731	b3600
ydhS	1.43421	b1668
yjjU	1.42161	b4377
clsB	1.42099	b0789
ecpD	1.41714	b0290
ndh	1.41614	b1109
EICMKPFN_03958	1.41369	EICMKPFN_03958
EICMKPFN_00813	1.39531	EICMKPFN_00813
fsr	1.39022	b0479
cspD	1.38651	b0880
EICMKPFN_04555	1.38567	EICMKPFN_04555
bcsZ	1.37535	b3531
gudD	1.36904	b2787
ybeZ	1.36274	b0660
EICMKPFN_03973	1.35835	EICMKPFN_03973
comR	1.35822	b1111
EICMKPFN_04609	1.35549	EICMKPFN_04609
yjjV	1.34488	b4378
tcyL	1.34086	b1918
ybdF	1.32779	b0579
ybeY	1.32697	b0659
hns	1.31781	b1237
erpA	1.31156	b0156
dsdA	1.30801	b2366
nupG	1.30419	b2964
aroD	1.29513	b1693
fnr	1.28923	b1334
mpaA	1.28783	b1326
nanM	1.2839	b4310
ycgJ	1.28126	b1177
ahpC	1.27393	b0605
rpoB	1.26304	b3987
fucU	1.25901	b2804
yfeO	1.25568	b2389
msrA	1.25154	b4219
pepD	1.24968	b0237
lhr	1.22386	b1653
pepN	1.22198	b0932
mdaB	1.20789	b3028
aceK	1.20011	b4016
nnr	1.18559	b4167
yfcF	1.1677	b2301
yaiA	1.16064	b0389
EICMKPFN_02429	1.1606	EICMKPFN_02429
EICMKPFN_03999	1.14824	EICMKPFN_03999
yggE	1.1463	b2922
rna	1.14312	b0611
EICMKPFN_03033	1.1431	EICMKPFN_03033
ompA	1.14241	b0957
narL	1.13576	b1221
ymjC	1.13364	b4525
EICMKPFN_00936	1.12898	EICMKPFN_00936
EICMKPFN_03959	1.115	EICMKPFN_03959
dld	1.11037	b2133
yfcH	1.10946	b2304
ybaQ	1.10649	b0483
prkB	1.10374	b3355
grxC	1.10222	b3610
yghU	1.09643	b2989
cycA	1.09032	b4208
EICMKPFN_03956	1.08767	EICMKPFN_03956
gsiB	1.08591	b0830
baeR	1.08587	b2079
EICMKPFN_02367	1.08384	EICMKPFN_02367
decR	1.08237	b0447
ybeX	1.0823	b0658
gss	1.06861	b2988
zwf	1.06663	b1852
EICMKPFN_03982	1.06608	EICMKPFN_03982
yeaK	1.06597	b1787
ihfA	1.05844	b1712
yidB	1.04267	b3698
nadK	1.03998	b2615
rtcB	1.03996	b3421
ygfZ	1.03563	b2898
nagA	1.03437	b0677
rapZ	1.0296	b3205
EICMKPFN_01118	1.00277	EICMKPFN_01118
mlc	-1.00376	b1594
zipA	-1.00846	b2412
fabZ	-1.01529	b0180
yfeC	-1.01771	b2398
glmU	-1.03539	b3730
rseP	-1.04404	b0176
rcnB	-1.04532	b2107
mlaE	-1.05233	b3194
insI2	-1.05262	b1404
lpxB	-1.06148	b0182
lplT	-1.07938	b2835
rfe	-1.08409	b3784
yhaL	-1.08543	b3107
yieP	-1.08733	b3755
rihC	-1.09586	b0030
EICMKPFN_04565	-1.09606	EICMKPFN_04565
pmrD	-1.09747	b2259
yaiL	-1.1046	b0354
fadR	-1.11051	b1187
EICMKPFN_01936	-1.11107	EICMKPFN_01936
EICMKPFN_01743	-1.11141	EICMKPFN_01743
hda	-1.11186	b2496
yhfA	-1.11877	b3356
rplT	-1.1189	b1716
nuoH	-1.12451	b2282
yibL	-1.1372	b3602
fadD	-1.13947	b1805
yfeX	-1.13995	b2431
ynjA	-1.1443	b1753
yfcL	-1.14465	b2325
dmsD	-1.15149	b1591
queC	-1.15346	b0444
yjdM	-1.15364	b4108
deaD	-1.15658	b3162
ccmF	-1.1655	b2196
tcdA	-1.16675	b2812
cra	-1.17606	b0080
rffH	-1.18007	b3789
EICMKPFN_03501	-1.1816	EICMKPFN_03501
EICMKPFN_02379	-1.18181	EICMKPFN_02379
ymgD	-1.18285	b1171
ymiA	-1.20204	b4522
yfcA	-1.20402	b2327
glk	-1.20471	b2388
fetB	-1.21339	b0491
EICMKPFN_00938	-1.21538	EICMKPFN_00938
dinD	-1.21983	b3645
cyaY	-1.22474	b3807
ribB	-1.22921	b3041
fumD	-1.23142	b1675
ykgF	-1.23569	b0307
efp	-1.24517	b4147
chbB	-1.24852	b1738
glpX	-1.26007	b3925
plsX	-1.26121	b1090
asd	-1.26273	b3433
rraA	-1.26517	b3929
yedD	-1.26838	b1928
yrdB	-1.2749	b3280
caiC	-1.28619	b0037
EICMKPFN_02456	-1.28637	EICMKPFN_02456
torS	-1.29963	b0993
EICMKPFN_00918	-1.30707	EICMKPFN_00918
yfeD	-1.30767	b2399
mdtM	-1.30889	b4337
dnaE	-1.32704	b0184
ampC	-1.33248	b4150
cdaR	-1.34885	b0162
waaL	-1.35911	b3622
leuO	-1.36027	b0076
pflA	-1.37604	b0902
yhhY	-1.37801	b3441
ygfX	-1.39043	b2896
mlaF	-1.39692	b3195
caiD	-1.40617	b0036
yobH	-1.40985	b4536
hpt	-1.41422	b0125
ycdZ	-1.41756	b1036
atpB	-1.41932	b3738
zapC	-1.42938	b0946
ftsB	-1.43042	b2748
EICMKPFN_00566	-1.43354	EICMKPFN_00566
lrp	-1.43638	b0889
hypF	-1.43726	b2712
oppB	-1.44837	b1244
tqsA	-1.45034	b1601
yicR	-1.46228	b3638
mreD	-1.46475	b3249
EICMKPFN_03648	-1.46857	EICMKPFN_03648
EICMKPFN_03045	-1.46894	EICMKPFN_03045
yebO	-1.46959	b1825
yghJ	-1.48099	b4466
ymgG	-1.48165	b1172
secF	-1.48329	b0409
menD	-1.48731	b2264
glnL	-1.48748	b3869
alx	-1.4985	b3088
yibA	-1.50167	b3594
fdnI	-1.50468	b1476
EICMKPFN_02317	-1.51666	EICMKPFN_02317
mgsA	-1.52391	b0963
gpmM	-1.5313	b3612
rpmH	-1.56676	b3703
glnG	-1.5769	b3868
secG	-1.57852	b3175
ubiT	-1.57932	b3157
hybC	-1.58044	b2994
EICMKPFN_03949	-1.58556	EICMKPFN_03949
evgS	-1.60017	b2370
EICMKPFN_00025	-1.60576	EICMKPFN_00025
yhbS	-1.60888	b3156
rfbC	-1.61049	b2038
pppA	-1.61762	b2972
ycaK	-1.62337	b0901
EICMKPFN_01928	-1.63849	EICMKPFN_01928
EICMKPFN_02364	-1.64534	EICMKPFN_02364
EICMKPFN_04778	-1.64961	EICMKPFN_04778
pyrB	-1.66549	b4245
hemA	-1.66751	b1210
gcvT	-1.67369	b2905
ccmE	-1.67549	b2197
ucpA	-1.68272	b2426
narQ	-1.69097	b2469
yqgA	-1.69703	b2966
rplJ	-1.71029	b3985
dppD	-1.71532	b3541
rpmB	-1.71833	b3637
upp	-1.71911	b2498
kdgT	-1.72205	b3909
rplL	-1.72502	b3986
greA	-1.73404	b3181
menH	-1.7503	b2263
rpsP	-1.75429	b2609
suhB	-1.75699	b2533
endA	-1.7574	b2945
cydH	-1.75875	b4602
cusA	-1.75946	b0575
lysA	-1.76294	b2838
yedE	-1.76338	b1929
tabA	-1.76714	b4252
pliG	-1.7706	b1178
yehB	-1.78321	b2109
ykgE	-1.78514	b0306
EICMKPFN_01566	-1.78536	EICMKPFN_01566
evgA	-1.78624	b2369
yshB	-1.79397	b4686
yeeN	-1.79496	b1983
narP	-1.79948	b2193
yajC	-1.80054	b0407
caiA	-1.81073	b0039
caiE	-1.8185	b0035
hybD	-1.81995	b2993
dapD	-1.82179	b0166
hcr	-1.83947	b0872
hprS	-1.83949	b1968
hisF	-1.84749	b2025
lysC	-1.85462	b4024
folB	-1.86314	b3058
yfhH	-1.87704	b2561
yfbS	-1.8786	b2292
yhbE	-1.87865	b3184
prfA	-1.87905	b1211
tgt	-1.88168	b0406
rpmG	-1.8838	b3636
atpI	-1.88725	b3739
satP	-1.88855	b0010
EICMKPFN_03876	-1.89558	EICMKPFN_03876
EICMKPFN_04032	-1.89748	EICMKPFN_04032
mgtA	-1.90134	b4242
EICMKPFN_01237	-1.90234	EICMKPFN_01237
cdh	-1.90307	b3918
hisI	-1.9132	b2026
hisG	-1.92022	b2019
nimT	-1.92734	b1791
nuoA	-1.93663	b2288
ydcA	-1.94408	b1419
EICMKPFN_03060	-1.96027	EICMKPFN_03060
EICMKPFN_00916	-1.96341	EICMKPFN_00916
nuoB	-1.97078	b2287
ccp	-1.97421	b3518
yciA	-1.9811	b1253
hybE	-1.98232	b2992
hisA	-1.99967	b2024
EICMKPFN_01932	-2.0023	EICMKPFN_01932
rpmA	-2.01281	b3185
zraS	-2.02062	b4003
cspE	-2.02073	b0623
torT	-2.02612	b0994
dppB	-2.03904	b3543
rpsO	-2.04514	b3165
recF	-2.05388	b3700
nrdD	-2.0625	b4238
EICMKPFN_02481	-2.07327	EICMKPFN_02481
nrdG	-2.08415	b4237
EICMKPFN_03986	-2.08557	EICMKPFN_03986
argH	-2.08585	b3960
asnB	-2.09201	b0674
malT	-2.09887	b3418
iraD	-2.10034	b4326
nrfG	-2.11269	b4076
hprR	-2.11558	b1969
EICMKPFN_02316	-2.13482	EICMKPFN_02316
gcvH	-2.14414	b2904
dmsC	-2.15285	b0896
ygcP	-2.15356	b2768
cdgI	-2.16856	b1785
lysP	-2.17226	b2156
rplU	-2.17708	b3186
abgA	-2.17711	b1338
rplS	-2.18343	b2606
ysaA	-2.18407	b3573
EICMKPFN_03062	-2.18699	EICMKPFN_03062
uhpC	-2.19327	b3667
hypE	-2.19753	b2730
ydhW	-2.21515	b1672
uhpB	-2.25233	b3668
gldA	-2.28418	b3945
uraA	-2.28549	b2497
prmC	-2.29599	b1212
epmA	-2.30759	b4155
EICMKPFN_02736	-2.32308	EICMKPFN_02736
mltD	-2.3278	b0211
EICMKPFN_01411	-2.32912	EICMKPFN_01411
dusB	-2.33521	b3260
hybO	-2.34278	b2997
EICMKPFN_00843	-2.3932	EICMKPFN_00843
malK	-2.40411	b4035
rpsU	-2.40458	b3065
EICMKPFN_00208	-2.40709	EICMKPFN_00208
ychQ	-2.41193	b1213
carA	-2.43206	b0032
EICMKPFN_04909	-2.4393	EICMKPFN_04909
cspG	-2.44354	b0990
yjjP	-2.4451	b4364
hyaD	-2.47244	b0975
EICMKPFN_01937	-2.47296	EICMKPFN_01937
nac	-2.47859	b1988
abrB	-2.48718	b0715
ansP	-2.50927	b1453
dppC	-2.51367	b3542
hybF	-2.53533	b2991
ydjZ	-2.5374	b1752
ccmC	-2.53977	b2199
yidF	-2.55455	b3674
yodB	-2.56425	b1974
EICMKPFN_02506	-2.58234	EICMKPFN_02506
aegA	-2.5915	b2468
argB	-2.5926	b3959
cvpA	-2.61903	b2313
rpsT	-2.62674	b0023
EICMKPFN_02994	-2.63941	EICMKPFN_02994
EICMKPFN_02480	-2.64103	EICMKPFN_02480
EICMKPFN_01810	-2.6498	EICMKPFN_01810
yihD	-2.67368	b3858
rhaR	-2.71437	b3906
EICMKPFN_00209	-2.71682	EICMKPFN_00209
hypD	-2.73517	b2729
pdeI	-2.74461	b0833
phoE	-2.75388	b0241
cbl	-2.76279	b1987
pdeF	-2.79922	b2503
ydhX	-2.80395	b1671
ycbJ	-2.81678	b0919
argG	-2.8481	b3172
EICMKPFN_02195	-2.88328	EICMKPFN_02195
EICMKPFN_04646	-2.88904	EICMKPFN_04646
nrfE	-2.89544	b4074
amtB	-2.89645	b0451
EICMKPFN_02196	-2.90514	EICMKPFN_02196
cusB	-2.93661	b0574
hydN	-2.96259	b2713
yccM	-2.98403	b0992
rcnR	-2.98448	b2105
yghG	-3.02146	b2971
EICMKPFN_03904	-3.03141	EICMKPFN_03904
dapB	-3.03629	b0031
hybB	-3.06655	b2995
hyaC	-3.10703	b0974
ygcN	-3.11808	b2766
hyaF	-3.12132	b0977
EICMKPFN_01611	-3.13086	EICMKPFN_01611
EICMKPFN_01418	-3.13107	EICMKPFN_01418
ydfZ	-3.13585	b1541
hyaE	-3.13596	b0976
znuC	-3.14183	b1858
yqeC	-3.14473	b2876
EICMKPFN_03905	-3.16591	EICMKPFN_03905
aspA	-3.16864	b4139
hybA	-3.1744	b2996
ydjY	-3.18367	b1751
dmsA	-3.20564	b0894
artJ	-3.21181	b0860
ynjE	-3.23057	b1757
dmsB	-3.23102	b0895
yecH	-3.25715	b1906
grcA	-3.31433	b2579
ansB	-3.34343	b2957
yfhL	-3.3467	b2562
ynfK	-3.37828	b1593
narK	-3.40304	b1223
mepM	-3.41638	b1856
argA	-3.42461	b2818
EICMKPFN_04425	-3.42489	EICMKPFN_04425
argI	-3.42514	b4254
hypB	-3.47659	b2727
yhcC	-3.49512	b3211
hyaB	-3.54323	b0973
argC	-3.62543	b3958
frdA	-3.62765	b4154
zraP	-3.65591	b4002
ftnA	-3.66441	b1905
yjjW	-3.68804	b4379
yqiD	-3.70491	b4756
EICMKPFN_03901	-3.76133	EICMKPFN_03901
EICMKPFN_00358	-3.76282	EICMKPFN_00358
caiF	-3.7818	b0034
rcnA	-3.79084	b2106
borD	-3.79174	b0557
yjiM	-3.82349	b4335
yjiL	-3.90952	b4334
hyaA	-3.91705	b0972
frdB	-3.92227	b4153
EICMKPFN_01244	-3.93735	EICMKPFN_01244
yjjI	-4.00496	b4380
ydhV	-4.0772	b1673
EICMKPFN_02314	-4.09242	EICMKPFN_02314
ccmA	-4.09927	b2201
fdhF	-4.12391	b4079
asnA	-4.15289	b3744
znuB	-4.23509	b1859
ydjX	-4.28538	b1750
nrfA	-4.31165	b4070
EICMKPFN_03903	-4.32773	EICMKPFN_03903
dcuC	-4.34303	b0621
pepE	-4.35952	b4021
frdC	-4.41377	b4152
hypC	-4.41598	b2728
mntP	-4.51296	b1821
nrfD	-4.52488	b4073
yfcZ	-4.53829	b2343
ttdR	-4.56268	b3060
frdD	-4.68599	b4151
fumB	-4.88416	b4122
napC	-4.88416	b2202
nrfB	-4.99464	b4071
EICMKPFN_03902	-5.08068	EICMKPFN_03902
cusF	-5.12467	b0573
EICMKPFN_00278	-5.20894	EICMKPFN_00278
sodB	-5.23442	b1656
ubiV	-5.31167	b3159
napA	-5.39058	b2206
napD	-5.41732	b2207
ydhY	-5.49131	b1674
dcuB	-5.52348	b4123
yehD	-5.56226	b2111
ompW	-5.60065	b1256
nrfC	-5.62358	b4072
ubiU	-6.24581	b3158
glnK	-6.27066	b0450
znuA	-6.30547	b1857
napH	-6.37398	b2204
yfcC	-6.70173	b2298
napF	-6.89745	b2208
napB	-7.23445	b2203
cusC	-7.75771	b0572
ykgO	-8.03801	b4506
ykgM	-9.73474	b0296
zinT	-10.0007	b1973
aFC, fold change.
